# Supplementary material for: Natural variation and domestication selection of ZmSULTR3;4 is associated with maize lateral root length in response to salt stress
Source: Front Plant Sci. 2022 Oct 26;13:992799. doi: 10.3389/fpls.2022.992799 (PMC9644038; doi:10.3389/fpls.2022.992799)
Supplement: Supplementary file 5 [file Table_1.xlsx]

## Sheet: Sheet1
Supplementary Table S1 PCR primers and digoxigenin (DIG)-labeled probes used in the present study.
Experimental purpose	Primer name	sequence (5′to 3′)
Sense probe	ZmSULTR3:4-sense	DIG-GCUACUGGUGCCCAAGGGAUACGACAAAG
Antisense probe	ZmSULTR3:4-antisense	DIG-CUUUGUCGUAUCCCUUGGGCACCAGUAGC
qRT-PCR primers	ZmSULTR3:4 -qF	CATCTCCACCATCCTCTCCTT
	ZmSULTR3:4 -qR	TGGTAGTTGTTGATGGACGCA
	ZmUbi2-F	TGGTTGTGGCTTCGTTGGTT
	ZmUbi2-R	GCTGCAGAAGAGTTTTGGGTACA
subcellular localization	ZmSULTR3:4-F	TTCCTGCAGCCCGGGATGGTCGTGAACAACAAGGTGGACAGCCTGT
	ZmSULTR3:4-R	GCCCTTGCTCACCATGGGCTGCGCCGCTTTGCACGCCCCCGCCGC
Transient expression assays	ZmSULTR3:4-1351F	CAGCCCGGGGGATCCCTCTTTCTTCCACATCACCATA
	ZmSULTR3:4-792F	CAGCCCGGGGGATCCAGTAGTAATCGTTTGGACTCGTA
	ZmSULTR3:4-R	GGCGGCCGCTCTAGAGCTGCCTGCCTGCTGGTCGGCAACGGCGGC
