# Supplementary material for: Natural variation and domestication selection of ZmSULTR3;4 is associated with maize lateral root length in response to salt stress
Source: Front Plant Sci. 2022 Oct 26;13:992799. doi: 10.3389/fpls.2022.992799 (PMC9644038; doi:10.3389/fpls.2022.992799)
Supplement: Supplementary file 6 [file Table_2.xlsx]

## Sheet: Sheet1
Supplementary Table S2 Allelic variation of the ZmSULTR3;4 genomic region and their correlation with lateral root length (LRL) under salt stress.
Genetic variation in ZmSULTR3:4 was identified by re-sequencing the 6.9-kb genomic region containing the ZmSULTR3:4 gene in 280 maize inbred lines. The physical position of each variation was determined based on MaizeGDB release 5b.60. The association of each marker with LRL was calculated by Tassel 5.0, using the standard MLM with MAF ≥ 0.05.
Marker	Model	SNP-1685	SNP-1683	SNP-1645	SNP-1634	SNP-1524	InDel-1502	SNP-1500	SNP-1497	InDel-1459	SNP-1390	SNP-1358	SNP-1322	InDel-1314	SNP-1310	InDel-1306	SNP-1294	SNP-1293	SNP-1281	SNP-1270	InDel-1262	SNP-1255	InDel-1231	InDel-1170	SNP-1164	SNP-1124	SNP-1106	InDel-1089	InDel-1085	SNP-1053	SNP-1052	SNP-1048	SNP-1047	SNP-1025	SNP-1024	SNP-981	SNP-882	InDel-832	SNP-827	SNP-814	SNP-813	SNP-777	SNP-705	SNP-676	SNP-649	SNP-603	SNP-589	SNP-588	SNP-571
﹣Log10(Pobserved)	MLM	0.411359	0.411359	0.232095	0.0510689	0.463404	0.0231275	0.133985	0.0231275	0.0244349	1.67944	1.5899	0.406526	1.7765	1.7765	1.84436	1.31704	1.7765	0.264784	1.86233	0.264784	0.264784	1.7765	1.80024	1.84134	0.389116	0.206748	0.397777	0.206748	0.206748	0.206748	0.206748	0.206748	1.34266	0.206748	0.460359	0.242391	0.0178509	0.605794	0.578215	0.0500492	4.08416	5.52931	0.273077	4.82097	1.12419	0.431048	0.431048	1.12419
280 maize inbred lines	Alles	G/C	G/A	C/T/A	C/T	T/C	1/0	C/T	A/G	2/0	C/A/G	C/T	T/C	1/0	G/A	1/0	G/A/T	C/T	T/G	A/T	2/0	C/T	1/0	1/0	C/T	G/A	G/A	1/0	16/0	T/C	G/C	A/T	A/G	G/A	C/T	T/C	A/G	3/0	A/G	G/A	G/A	G/A	G/A	G/A	A/T/G	T/C	T/A	T/C	T/C
	A002	G	G	C	C	T	1	C	A	0	C	C	T	0	G	0	G	C	T	A	0	C	0	1	C	G	G	0	16	T	G	A	A	G	C	T	A	0	A	G	G	G	G	G	A	T	T	T	T
	A003	G	G	C	C	T	1	C	A	0	C	C	T	0	G	0	G	C	T	A	0	C	0	1	C	G	G	0	16	T	G	A	A	G	C	T	A	0	A	G	G	G	G	G	T	C	T	T	C
	A005	G	G	C	C	T	1	C	A	0	C	C	T	0	G	0	G	C	T	A	0	C	0	1	C	G	G	0	16	T	G	A	A	G	C	T	A	0	A	G	G	G	G	G	A	T	T	T	T
	A006	C	A	C	T	C	1	T	A	2	A	T	C	1	A	1	A	T	T	T	0	C	1	0	T	G	G	0	16	T	G	A	A	A	C	C	A	0	G	G	G	G	G	G	A	T	T	T	T
	A007	C	A	C	T	C	0	C	G	0	C	C	C	0	G	1	G	C	G	A	2	T	0	0	T	A	A	1	0	C	C	T	G	G	T	T	G	3	G	G	A	G	G	G	A	C	A	C	C
	A008	G	G	C	C	C	1	C	A	0	A	T	C	1	A	1	A	T	T	T	0	C	1	0	T	G	G	0	16	T	G	A	A	A	C	C	A	0	G	G	G	A	A	G	T	C	T	T	C
	A010	G	G	C	C	C	1	C	A	0	C	C	C	0	G	0	G	C	T	A	0	C	0	1	C	G	G	0	16	T	G	A	A	G	C	C	G	0	G	G	G	G	G	G	A	C	A	C	C
	A011	G	G	T	T	C	0	C	G	0	C	C	C	0	G	1	G	C	G	A	2	T	0	0	T	A	A	1	0	C	C	T	G	G	T	T	G	3	G	G	A	G	G	G	A	C	A	C	C
	A012	G	G	C	C	T	1	C	A	0	C	C	T	0	G	0	G	C	T	A	0	C	0	1	C	G	G	0	16	T	G	A	A	G	C	T	A	0	A	G	G	G	G	G	A	T	T	T	T
	A013	G	G	T	T	C	0	C	G	0	C	C	C	0	G	1	G	C	G	A	2	T	0	0	T	A	A	1	0	C	C	T	G	G	T	T	G	3	G	G	A	G	G	G	A	C	A	C	C
	A014	G	G	C	C	C	1	C	A	0	A	T	C	1	A	1	A	T	T	T	0	C	1	0	T	G	G	0	16	T	G	A	A	A	C	C	A	0	G	G	G	A	A	G	T	C	T	T	C
	A015	G	G	T	T	C	0	C	G	0	C	C	C	0	G	1	G	C	G	A	2	T	0	0	T	A	A	1	0	C	C	T	G	G	T	T	G	3	G	G	A	G	G	A	A	C	A	C	C
	A016	G	G	C	C	T	1	C	A	0	C	C	T	0	G	0	G	C	T	A	0	C	0	1	C	G	G	0	16	T	G	A	A	G	C	T	A	0	A	G	G	G	G	G	A	T	T	T	T
	A017	G	G	C	C	T	1	C	A	0	C	C	T	0	G	0	G	C	T	A	0	C	0	1	C	G	G	0	16	T	G	A	A	G	C	T	A	0	A	G	G	G	G	G	A	T	T	T	T
	A018	G	G	T	T	C	0	C	G	0	C	C	C	0	G	1	G	C	G	A	2	T	0	0	T	A	A	1	0	C	C	T	G	G	T	T	G	3	G	G	A	G	G	G	A	C	A	C	C
	A020	G	G	C	C	T	1	C	A	0	C	C	T	0	G	0	G	C	T	A	0	C	0	1	C	G	G	0	16	T	G	A	A	G	C	T	A	0	A	G	G	G	G	G	A	T	T	T	T
	A021	G	G	C	C	T	1	C	A	0	C	C	T	0	G	0	G	C	T	A	0	C	0	1	C	G	G	0	16	T	G	A	A	G	C	T	A	0	A	G	G	G	G	G	A	T	T	T	T
	A022	C	A	C	T	C	0	C	G	0	C	C	C	0	G	1	G	C	G	A	2	T	0	0	T	A	A	1	0	C	C	T	G	G	T	T	G	3	G	G	A	G	G	G	A	C	A	C	C
	A023	G	G	C	C	T	1	C	A	0	C	C	T	0	G	0	G	C	T	A	0	C	0	1	C	G	G	0	16	T	G	A	A	G	C	T	A	0	A	G	G	G	G	G	A	T	T	T	T
	A025	G	G	C	C	C	1	C	A	0	A	T	C	1	A	1	A	T	T	T	0	C	1	0	T	G	G	0	16	T	G	A	A	A	C	C	A	0	G	G	G	A	A	G	T	C	T	T	C
	A027	G	G	C	C	T	1	C	A	0	C	C	T	0	G	0	G	C	T	A	0	C	0	1	C	G	G	0	16	T	G	A	A	G	C	T	A	0	A	G	G	G	G	G	A	T	T	T	T
	A029	G	G	C	C	T	1	C	A	0	C	C	T	0	G	0	G	C	T	A	0	C	0	1	C	G	G	0	16	T	G	A	A	G	C	T	A	0	A	G	G	G	G	G	A	T	T	T	T
	A030	G	G	C	C	T	1	C	A	0	C	C	T	0	G	0	G	C	T	A	0	C	0	1	C	G	G	0	16	T	G	A	A	G	C	T	A	0	A	G	G	G	G	G	A	T	T	T	T
	A032	G	G	C	C	T	1	C	A	0	C	C	T	0	G	0	G	C	T	A	0	C	0	1	C	G	G	0	16	T	G	A	A	G	C	T	A	0	A	G	G	G	G	G	A	T	T	T	T
	A033	G	G	T	T	C	0	C	G	0	C	C	C	0	G	1	G	C	G	A	2	T	0	0	T	A	A	1	0	C	C	T	G	G	T	T	G	3	G	G	A	G	G	A	A	C	A	C	C
	A034	G	G	C	C	T	1	C	A	0	C	C	T	0	G	0	G	C	T	A	0	C	0	1	C	G	G	0	16	T	G	A	A	G	C	T	A	0	A	G	G	G	G	G	A	T	T	T	T
	A035	G	G	C	C	T	1	C	A	0	C	C	T	0	G	0	G	C	T	A	0	C	0	1	C	G	G	0	16	T	G	A	A	G	C	T	A	0	A	G	G	G	G	G	A	T	T	T	T
	A037	G	G	C	T	C	1	C	A	2	G	T	C	1	A	1	A	T	T	A	0	C	1	1	C	G	G	0	16	T	G	A	A	G	C	C	G	3	G	G	G	G	G	G	A	C	A	C	C
	A038	G	G	C	C	C	1	C	A	0	A	T	C	1	A	1	A	T	T	T	0	C	1	0	T	G	G	0	16	T	G	A	A	A	C	C	A	0	G	G	G	A	A	G	T	C	T	T	C
	A039	G	G	C	C	T	1	C	A	0	C	C	T	0	G	0	G	C	T	A	0	C	0	1	C	G	G	0	16	T	G	A	A	G	C	T	A	0	A	G	G	G	G	G	A	T	T	T	T
	A040	G	G	C	C	T	1	C	A	0	C	C	T	0	G	0	G	C	T	A	0	C	0	1	C	G	G	0	16	T	G	A	A	G	C	T	A	0	A	G	G	G	G	G	A	T	T	T	T
	A041	G	G	C	C	T	1	C	A	0	C	C	T	0	G	0	G	C	T	A	0	C	0	1	C	G	G	0	16	T	G	A	A	G	C	T	A	0	A	G	G	G	G	G	A	T	T	T	T
	A043	G	G	C	C	T	1	C	A	0	C	C	T	0	G	0	G	C	T	A	0	C	0	1	C	G	G	0	16	T	G	A	A	G	C	T	A	0	A	A	G	G	G	G	A	T	T	T	T
	A044	G	G	C	C	T	1	C	A	0	C	C	T	0	G	0	G	C	T	A	0	C	0	1	C	G	G	0	16	T	G	A	A	G	C	T	A	0	A	G	G	G	G	G	A	T	T	T	T
	A045	G	G	C	C	T	1	C	A	0	C	C	T	0	G	0	G	C	T	A	0	C	0	1	C	G	G	0	16	T	G	A	A	G	C	T	A	0	A	G	G	G	G	G	A	T	T	T	T
	A046	G	G	C	C	T	1	C	A	0	C	C	T	0	G	0	G	C	T	A	0	C	0	1	C	G	G	0	16	T	G	A	A	G	C	T	A	0	A	G	G	G	G	G	A	T	T	T	T
	A047	C	A	C	T	C	0	C	G	0	C	C	C	0	G	1	G	C	G	A	2	T	0	0	T	A	A	1	0	C	C	T	G	G	T	T	G	3	G	G	A	G	G	G	A	C	A	C	C
	A049	G	G	C	C	T	1	C	A	0	C	C	T	0	G	0	G	C	T	A	0	C	0	1	C	G	G	0	16	T	G	A	A	G	C	T	A	0	A	G	G	G	G	G	A	T	T	T	T
	A054	G	G	C	C	T	1	C	A	0	C	C	T	0	G	0	G	C	T	A	0	C	0	1	C	G	G	0	16	T	G	A	A	G	C	T	A	0	A	G	G	G	G	G	A	T	T	T	T
	A055	G	G	C	C	T	1	C	A	0	C	C	T	0	G	0	G	C	T	A	0	C	0	1	C	G	G	0	16	T	G	A	A	G	C	T	A	0	A	G	G	G	G	G	A	T	T	T	T
	A056	C	A	C	T	C	0	C	G	0	C	C	C	0	G	1	G	C	G	A	2	T	0	0	T	A	A	1	0	C	C	T	G	G	T	T	G	3	G	G	A	G	G	G	A	C	A	C	C
	A057	C	A	C	T	C	0	C	G	0	C	C	C	0	G	1	G	C	G	A	2	T	0	0	T	A	A	1	0	C	C	T	G	G	T	T	G	3	G	G	A	G	G	G	A	C	A	C	C
	A058	C	A	C	T	C	0	C	G	0	C	C	C	0	G	1	G	C	G	A	2	T	0	0	T	A	A	1	0	C	C	T	G	G	T	T	G	3	G	G	A	G	G	G	A	C	A	C	C
	A060	G	G	C	C	T	1	C	A	0	C	C	T	0	G	0	G	C	T	A	0	C	0	1	C	G	G	0	16	T	G	A	A	G	C	T	A	0	A	G	G	G	G	G	A	T	T	T	T
	A062	G	G	C	C	T	1	C	A	0	C	C	T	0	G	0	G	C	T	A	0	C	0	1	C	G	G	0	16	T	G	A	A	G	C	T	A	0	A	G	G	G	G	G	A	T	T	T	T
	A065	C	A	C	T	C	1	T	A	2	A	T	C	0	G	0	G	C	T	A	0	C	0	1	C	G	G	0	16	T	G	A	A	G	C	T	A	0	G	G	G	G	G	G	G	T	T	T	T
	A066	G	G	C	C	T	1	C	A	0	C	C	T	0	G	0	G	C	T	A	0	C	0	1	C	G	G	0	16	T	G	A	A	G	C	T	A	0	A	G	G	G	G	G	A	T	T	T	T
	A067	G	G	C	T	C	1	C	A	2	G	T	C	1	A	1	A	T	T	A	0	C	1	1	C	G	G	0	16	T	G	A	A	G	C	T	A	0	G	G	G	G	G	G	A	C	A	C	C
	A069	G	G	C	C	T	1	C	A	0	C	C	T	0	G	0	G	C	T	A	0	C	0	1	C	G	G	0	16	T	G	A	A	G	C	T	A	0	A	G	G	G	G	G	A	T	T	T	T
	A071	G	G	C	C	T	1	C	A	0	C	C	T	0	G	0	G	C	T	A	0	C	0	1	C	G	G	0	16	T	G	A	A	G	C	T	A	0	A	G	G	G	G	G	A	T	T	T	T
	A072	G	G	C	C	T	1	C	A	0	C	C	T	0	G	0	G	C	T	A	0	C	0	1	C	G	G	0	16	T	G	A	A	G	C	T	A	0	A	G	G	G	G	G	A	T	T	T	T
	A073	G	G	C	C	T	1	C	A	0	C	C	T	0	G	0	G	C	T	A	0	C	0	1	C	G	G	0	16	T	G	A	A	G	C	T	A	0	A	G	G	G	G	G	A	T	T	T	T
	A075	G	G	C	C	T	1	C	A	0	C	C	T	0	G	0	G	C	T	A	0	C	0	1	C	G	G	0	16	T	G	A	A	G	C	T	A	0	A	G	G	G	G	G	A	T	T	T	T
	A076	G	G	C	C	T	1	C	A	0	C	C	T	0	G	0	G	C	T	A	0	C	0	1	C	G	G	0	16	T	G	A	A	G	C	T	A	0	A	G	G	G	G	G	A	T	T	T	T
	A077	G	G	C	C	T	1	C	A	0	C	C	T	0	G	0	G	C	T	A	0	C	0	1	C	G	G	0	16	T	G	A	A	G	C	T	A	0	A	G	G	G	G	G	A	T	T	T	T
	A078	G	G	C	C	T	1	C	A	0	C	C	T	0	G	0	G	C	T	A	0	C	0	1	C	G	G	0	16	T	G	A	A	G	C	T	A	0	A	G	G	G	G	G	A	T	T	T	T
	A081	G	G	T	T	C	0	C	G	0	C	C	C	0	G	1	G	C	G	A	2	T	0	0	T	A	A	1	0	C	C	T	G	G	T	T	G	3	G	G	A	G	G	G	A	C	A	C	C
	A082	G	G	T	T	C	0	C	G	0	C	C	C	0	G	1	G	C	G	A	2	T	0	0	T	A	A	1	0	C	C	T	G	G	T	T	G	3	G	G	A	G	G	A	A	C	A	C	C
	A083	G	G	C	C	C	1	C	A	0	C	C	C	0	G	0	G	C	T	A	0	C	0	1	C	G	G	0	16	T	G	A	A	G	C	T	G	0	G	A	G	G	G	G	A	C	A	C	C
	A084	G	G	T	T	C	0	C	G	0	C	C	C	0	G	1	G	C	G	A	2	T	0	0	T	A	A	1	0	C	C	T	G	G	T	T	G	3	G	G	A	G	G	A	A	C	A	C	C
	A087	G	G	C	C	C	1	C	A	0	C	C	C	0	G	0	G	C	T	A	0	C	0	1	C	G	G	0	16	T	G	A	A	G	C	T	G	0	G	A	G	G	G	G	A	C	A	C	C
	A088	G	G	C	C	C	1	C	A	0	A	T	C	1	A	1	A	T	T	T	0	C	1	0	T	G	G	0	16	T	G	A	A	A	C	C	A	0	G	G	G	A	A	G	T	C	T	T	C
	A089	G	G	T	T	C	0	C	G	0	C	C	C	0	G	1	G	C	G	A	2	T	0	0	T	A	A	1	0	C	C	T	G	G	T	T	G	3	G	G	A	G	G	A	A	C	A	C	C
	A090	G	G	T	T	C	0	C	G	0	C	C	C	0	G	1	G	C	G	A	2	T	0	0	T	A	A	1	0	C	C	T	G	G	T	T	G	3	G	G	A	G	G	A	A	C	A	C	C
	A091	G	G	T	T	C	0	C	G	0	C	C	C	0	G	1	G	C	G	A	2	T	0	0	T	A	A	1	0	C	C	T	G	G	T	T	G	3	G	G	A	G	G	A	A	C	A	C	C
	A093	G	G	T	T	C	0	C	G	0	C	C	C	0	G	1	G	C	G	A	2	T	0	0	T	A	A	1	0	C	C	T	G	G	T	T	G	3	G	G	A	G	G	A	A	C	A	C	C
	A094	G	G	T	T	C	0	C	G	0	C	C	C	0	G	1	G	C	G	A	2	T	0	0	T	A	A	1	0	C	C	T	G	G	T	T	G	3	G	G	A	G	G	A	A	C	A	C	C
	A097	G	G	C	C	T	1	C	A	0	C	C	T	0	G	0	G	C	T	A	0	C	0	1	C	G	G	0	16	T	G	A	A	G	C	T	A	0	A	G	G	G	G	G	A	T	T	T	T
	A099	G	G	C	C	T	1	C	A	0	C	C	T	0	G	0	G	C	T	A	0	C	0	1	C	G	G	0	16	T	G	A	A	G	C	T	A	0	A	G	G	G	G	G	A	T	T	T	T
	A101	G	G	C	C	T	1	C	A	0	C	C	T	0	G	0	G	C	T	A	0	C	0	1	C	G	G	0	16	T	G	A	A	G	C	T	A	0	A	G	G	G	G	G	A	T	T	T	T
	A102	G	G	A	C	C	1	C	A	2	G	C	C	0	G	1	T	C	G	A	2	T	0	0	T	A	G	1	16	T	G	A	A	G	C	T	G	0	G	G	G	G	G	G	A	C	A	C	C
	A103	G	G	C	C	T	1	C	A	0	C	C	T	0	G	0	G	C	T	A	0	C	0	1	C	G	G	0	16	T	G	A	A	G	C	T	A	0	A	G	G	G	G	G	A	T	T	T	T
	A104	G	G	C	C	T	1	C	A	0	C	C	T	0	G	0	G	C	T	A	0	C	0	1	C	G	G	0	16	T	G	A	A	G	C	T	A	0	A	G	G	G	G	G	A	T	T	T	T
	A105	G	G	C	C	T	1	C	A	0	C	C	T	0	G	0	G	C	T	A	0	C	0	1	C	G	G	0	16	T	G	A	A	G	C	T	A	0	A	G	G	G	G	G	A	T	T	T	T
	A106	G	G	C	C	T	1	C	A	0	C	C	T	0	G	0	G	C	T	A	0	C	0	1	C	G	G	0	16	T	G	A	A	G	C	T	A	0	A	G	G	G	G	G	A	T	T	T	T
	A107	G	G	C	C	T	1	C	A	0	C	C	T	0	G	0	G	C	T	A	0	C	0	1	C	G	G	0	16	T	G	A	A	G	C	T	A	0	A	A	G	G	G	G	A	T	T	T	T
	A113	G	G	C	C	T	1	C	A	0	C	C	T	0	G	0	G	C	T	A	0	C	0	1	C	G	G	0	16	T	G	A	A	G	C	T	A	0	A	G	G	G	G	G	A	T	T	T	T
	A114	C	A	C	T	C	0	C	G	0	C	C	C	0	G	1	G	C	G	A	2	T	0	0	T	A	A	1	0	C	C	T	G	G	T	T	G	3	G	G	A	G	G	G	A	C	A	C	C
	A115	G	G	C	C	T	1	C	A	0	C	C	T	0	G	0	G	C	T	A	0	C	0	1	C	G	G	0	16	T	G	A	A	G	C	T	A	0	A	G	G	G	G	G	A	T	T	T	T
	A116	C	A	C	T	C	0	C	G	0	C	C	C	0	G	1	G	C	G	A	2	T	0	0	T	A	A	1	0	C	C	T	G	G	T	T	G	3	G	G	A	G	G	G	A	C	A	C	C
	A118	C	A	C	T	C	0	C	G	0	C	C	C	0	G	1	G	C	G	A	2	T	0	0	T	A	A	1	0	C	C	T	G	G	T	T	G	3	G	G	A	G	G	G	A	C	A	C	C
	A119	C	A	C	T	C	0	C	G	0	C	C	C	0	G	1	G	C	G	A	2	T	0	0	T	A	A	1	0	C	C	T	G	G	T	T	G	3	G	G	A	G	G	G	A	C	A	C	C
	A120	G	G	C	C	T	1	C	A	0	C	C	T	0	G	0	G	C	T	A	0	C	0	1	C	G	G	0	16	T	G	A	A	G	C	T	A	0	A	G	G	G	G	G	A	T	T	T	T
	A121	G	G	C	C	T	1	C	A	0	C	C	T	0	G	0	G	C	T	A	0	C	0	1	C	G	G	0	16	T	G	A	A	G	C	T	A	0	A	G	G	G	G	G	A	T	T	T	T
	A122	G	G	C	C	T	1	C	A	0	C	C	T	0	G	0	G	C	T	A	0	C	0	1	C	G	G	0	16	T	G	A	A	G	C	T	A	0	A	G	G	G	G	G	A	T	T	T	T
	A123	C	A	C	T	C	0	C	G	0	C	C	C	0	G	1	G	C	G	A	2	T	0	0	T	A	A	1	0	C	C	T	G	G	T	T	G	3	G	G	A	G	G	G	A	C	A	C	C
	A128	G	G	C	C	T	1	C	A	0	C	C	T	0	G	0	G	C	T	A	0	C	0	1	C	G	G	0	16	T	G	A	A	G	C	T	A	0	A	G	G	G	G	G	A	T	T	T	T
	A129	G	G	C	T	C	1	C	A	2	G	T	C	1	A	1	A	T	T	A	0	C	1	1	T	G	G	0	16	T	G	A	A	G	C	C	G	3	G	G	G	G	G	G	A	C	A	C	C
	A133	G	G	C	C	T	1	C	A	0	C	C	T	0	G	0	G	C	T	A	0	C	0	1	C	G	G	0	16	T	G	A	A	G	C	T	A	0	A	G	G	G	G	G	A	T	T	T	T
	A134	G	G	C	C	T	1	C	A	0	C	C	T	0	G	0	G	C	T	A	0	C	0	1	C	G	G	0	16	T	G	A	A	G	C	T	A	0	A	G	G	G	G	G	A	T	T	T	T
	A141	G	G	C	C	T	1	C	A	0	C	C	T	0	G	0	G	C	T	A	0	C	0	1	C	G	G	0	16	T	G	A	A	G	C	T	A	0	A	G	G	G	G	G	A	T	T	T	T
	A142	G	G	T	T	C	0	C	G	0	C	C	C	0	G	1	G	C	G	A	2	T	0	0	T	A	A	1	0	C	C	T	G	G	T	T	G	3	G	G	A	G	G	A	A	C	A	C	C
	A143	G	G	C	C	C	1	C	A	0	C	C	C	0	G	0	G	C	T	A	0	C	0	1	C	G	G	0	16	T	G	A	A	G	C	T	G	0	G	A	G	G	G	G	A	C	A	C	C
	A145	G	G	T	T	C	0	C	G	0	C	C	C	0	G	1	G	C	G	A	2	T	0	0	T	A	A	1	0	C	C	T	G	G	T	T	G	3	G	G	A	G	G	G	A	C	A	C	C
	A147	G	G	T	T	C	0	C	G	0	C	C	C	0	G	1	G	C	G	A	2	T	0	0	T	A	A	1	0	C	C	T	G	G	T	T	G	3	G	G	A	G	G	G	A	C	A	C	C
	A150	G	G	T	T	C	0	C	G	0	C	C	C	0	G	1	G	C	G	A	2	T	0	0	T	A	A	1	0	C	C	T	G	G	T	T	G	3	G	G	A	G	G	A	A	C	A	C	C
	A151	C	A	C	T	C	0	C	G	0	C	C	C	0	G	1	G	C	G	A	2	T	0	0	T	A	A	1	0	C	C	T	G	G	T	T	G	3	G	G	A	G	G	G	A	C	A	C	C
	A152	G	G	C	C	T	1	C	A	0	C	C	T	0	G	0	G	C	T	A	0	C	0	1	C	G	G	0	16	T	G	A	A	G	C	T	A	0	A	G	G	G	G	G	A	T	T	T	T
	A153	G	G	C	C	C	1	C	A	0	A	T	C	1	A	1	A	T	T	T	0	C	1	0	T	G	G	0	16	T	G	A	A	A	C	C	A	0	G	G	G	A	A	G	T	C	T	T	C
	A154	G	G	C	C	T	1	C	A	0	C	C	T	0	G	0	G	C	T	A	0	C	0	1	C	G	G	0	16	T	G	A	A	G	C	T	A	0	A	G	G	G	G	G	A	T	T	T	T
	A155	G	G	C	C	C	1	C	A	0	A	T	C	1	A	1	A	T	T	T	0	C	1	0	T	G	G	0	16	T	G	A	A	A	C	C	A	0	G	G	G	A	A	G	T	C	T	T	C
	A156	G	G	C	C	C	1	C	A	0	C	C	C	0	G	0	G	C	T	A	0	C	0	1	C	G	G	0	16	T	G	A	A	G	C	T	G	0	G	A	G	G	G	G	A	C	A	C	C
	A157	G	G	C	C	C	1	C	A	0	A	T	C	1	A	1	A	T	T	T	0	C	1	0	T	G	G	0	16	T	G	A	A	A	C	C	A	0	G	G	G	A	A	G	T	C	T	T	C
	A158	G	G	C	C	C	1	C	A	0	C	C	C	0	G	0	G	C	T	A	0	C	0	1	C	G	G	0	16	T	G	A	A	G	C	T	G	0	G	A	G	G	G	G	A	C	A	C	C
	A159	G	G	T	T	C	0	C	G	0	C	T	C	1	A	1	A	T	T	T	0	C	1	0	T	G	G	0	16	T	G	A	A	A	C	C	A	0	G	G	G	G	G	G	A	C	A	C	C
	A160	G	G	C	C	C	1	C	A	0	C	C	C	0	G	0	G	C	T	A	0	C	0	1	C	G	G	0	16	T	G	A	A	G	C	T	G	0	G	A	G	G	G	G	A	C	A	C	C
	A161	C	A	C	T	C	1	T	A	2	A	T	C	1	A	1	A	T	T	T	0	C	1	0	T	G	G	0	16	T	G	A	A	A	C	C	A	0	G	G	G	G	G	G	A	C	A	C	C
	A162	G	G	T	T	C	1	C	A	0	C	C	C	0	G	1	G	C	G	A	2	T	0	0	T	A	A	1	0	C	C	T	G	G	T	T	G	3	G	G	A	G	G	G	A	C	A	C	C
	A164	G	G	C	C	C	1	C	A	0	C	C	C	0	G	0	G	C	T	A	0	C	0	1	C	G	G	0	16	T	G	A	A	G	C	T	G	0	G	A	G	G	G	G	A	C	A	C	C
	A165	C	A	C	T	C	1	T	A	2	C	C	T	0	G	0	G	C	T	A	0	C	0	1	C	G	G	0	16	T	G	A	A	A	C	C	A	0	G	G	G	G	G	G	A	C	A	C	C
	A166	C	A	C	T	C	1	T	A	2	A	T	C	1	A	1	A	T	T	T	0	C	1	0	T	G	G	0	16	T	G	A	A	A	C	C	A	0	G	G	G	G	G	G	A	C	A	C	C
	A168	G	G	C	C	T	1	C	A	0	C	C	T	0	G	0	G	C	T	A	0	C	0	1	C	G	G	0	16	T	G	A	A	G	C	T	A	0	A	G	G	G	G	G	A	T	T	T	T
	A169	G	G	C	C	T	1	C	A	0	C	C	T	0	G	0	G	C	T	A	0	C	0	1	C	G	G	0	16	T	G	A	A	G	C	T	A	0	A	G	G	G	G	G	A	T	T	T	T
	A170	G	G	C	C	T	1	C	A	0	C	C	T	0	G	0	G	C	T	A	0	C	0	1	C	G	G	0	16	T	G	A	A	G	C	T	A	0	A	G	G	G	G	G	A	T	T	T	T
	A173	G	G	T	T	C	0	C	G	0	C	C	C	0	G	1	G	C	G	A	2	T	0	0	T	A	A	1	0	C	C	T	G	G	T	T	G	3	G	G	A	G	G	A	A	C	A	C	C
	A174	G	G	C	C	T	1	C	A	0	C	C	T	0	G	0	G	C	T	A	0	C	0	1	C	G	G	0	16	T	G	A	A	G	C	T	A	0	A	G	G	G	G	G	A	T	T	T	T
	A176	G	G	C	C	T	1	C	A	0	C	C	T	0	G	0	G	C	T	A	0	C	0	1	C	G	G	0	16	T	G	A	A	G	C	T	A	0	A	G	G	G	G	G	A	T	T	T	T
	A177	G	G	C	C	C	1	C	A	0	A	T	C	1	A	1	A	T	T	T	0	C	1	0	T	G	G	0	16	T	G	A	A	A	C	C	A	0	G	G	G	A	A	G	T	C	T	T	C
	A178	G	G	C	C	T	1	C	A	0	C	C	T	0	G	0	G	C	T	A	0	C	0	1	C	G	G	0	16	T	G	A	A	G	C	T	A	0	A	G	G	G	G	G	A	T	T	T	T
	A179	G	G	T	T	C	0	C	G	0	C	C	C	0	G	1	G	C	G	A	2	T	0	0	T	A	A	1	0	C	C	T	G	G	T	T	G	3	G	G	A	G	G	G	A	C	A	C	C
	A180	G	G	T	T	C	0	C	G	0	C	C	C	0	G	1	G	C	G	A	2	T	0	0	T	A	A	1	0	C	C	T	G	G	T	T	G	3	G	G	A	G	G	A	A	C	A	C	C
	A183	G	G	C	C	T	1	C	A	0	C	C	T	0	G	0	G	C	T	A	0	C	0	1	C	G	G	0	16	T	G	A	A	G	C	T	A	0	A	G	G	G	G	G	A	T	T	T	T
	A184	G	G	C	C	T	1	C	A	0	C	C	T	0	G	0	G	C	T	A	0	C	0	1	C	G	G	0	16	T	G	A	A	G	C	T	A	0	A	G	G	G	G	G	A	T	T	T	T
	A186	G	G	C	C	C	1	C	A	0	A	T	C	1	A	1	A	T	T	T	0	C	1	0	T	G	G	0	16	T	G	A	A	A	C	C	A	0	G	G	G	G	A	G	T	C	T	T	C
	A187	G	G	C	C	C	1	C	A	0	A	T	C	1	A	1	A	T	T	T	0	C	1	0	T	G	G	0	16	T	G	A	A	A	C	C	A	0	G	G	G	A	A	G	T	C	T	T	C
	A189	G	G	C	C	C	1	C	A	0	A	T	C	1	A	1	A	T	T	T	0	C	1	0	T	G	G	0	16	T	G	A	A	A	C	C	A	0	G	G	G	A	A	G	T	C	T	T	C
	A190	G	G	C	C	C	1	C	A	0	A	T	C	1	A	1	A	T	T	T	0	C	1	0	T	G	G	0	16	T	G	A	A	A	C	C	A	0	G	G	G	A	A	G	T	C	T	T	C
	A191	G	G	C	C	T	1	C	A	0	C	C	T	0	G	0	G	C	T	A	0	C	0	1	C	G	G	0	16	T	G	A	A	G	C	T	A	0	A	G	G	G	G	G	A	T	T	T	T
	A193	G	G	T	T	C	0	C	G	0	C	C	C	0	G	1	G	C	G	A	2	T	0	0	T	A	A	1	0	C	C	T	G	G	T	T	G	3	G	G	A	G	G	A	A	C	A	C	C
	A194	C	A	C	T	C	1	T	A	2	A	T	C	1	A	1	A	T	T	T	0	C	1	0	T	G	G	0	16	T	G	A	A	A	C	C	A	0	G	G	G	G	G	G	A	C	A	C	C
	A195	G	G	A	C	C	1	C	A	2	N	C	C	0	G	1	T	C	G	A	2	T	0	0	T	A	G	1	16	T	G	A	A	A	C	C	G	0	G	G	G	G	G	G	A	C	A	C	C
	A196	C	A	C	T	C	1	T	A	2	A	T	C	1	A	1	A	T	T	T	0	C	1	0	T	G	G	0	16	T	G	A	A	A	C	C	A	0	G	G	G	G	G	G	A	C	A	C	C
	A198	G	G	C	C	C	1	C	A	0	A	T	C	1	A	1	A	T	T	T	0	C	1	0	T	G	G	0	16	T	G	A	A	A	C	C	A	0	G	G	G	A	A	G	T	C	T	T	C
	A202	G	G	C	C	T	1	C	A	0	C	C	T	0	G	0	G	C	T	A	0	C	0	1	C	G	G	0	16	T	G	A	A	G	C	T	A	0	A	G	G	G	G	G	A	T	T	T	T
	A203	G	G	C	C	T	1	C	A	0	C	C	T	0	G	0	G	C	T	A	0	C	0	1	C	G	G	0	16	T	G	A	A	G	C	T	A	0	A	G	G	G	G	G	A	T	T	T	T
	A204	G	G	C	C	T	1	C	A	0	C	C	T	0	G	0	G	C	T	A	0	C	0	1	C	G	G	0	16	T	G	A	A	G	C	C	A	0	G	G	G	G	G	G	A	C	A	C	C
	A206	G	G	T	T	C	0	C	G	0	C	C	C	0	G	1	G	C	G	A	2	T	0	0	T	A	A	1	0	C	C	T	G	G	T	T	G	3	G	G	A	G	G	A	A	C	A	C	C
	A207	G	G	C	C	C	1	C	A	0	C	C	C	0	G	0	G	C	T	A	0	C	0	1	C	G	G	0	16	T	G	A	A	G	C	C	G	0	G	A	G	G	G	G	A	C	A	C	C
	A208	G	G	A	C	C	1	T	A	2	A	T	C	1	A	1	A	T	T	T	0	C	1	0	T	G	G	0	16	T	G	A	A	G	C	T	G	3	G	G	A	G	G	G	A	C	A	C	C
	A211	G	G	C	C	T	1	C	A	0	C	C	T	0	G	0	G	C	T	A	0	C	0	1	C	G	G	0	16	T	G	A	A	G	C	T	A	0	A	G	G	G	G	G	A	T	T	T	T
	A212	G	G	C	C	C	1	C	A	0	A	T	C	1	A	1	A	T	T	T	0	C	1	0	T	G	G	0	16	T	G	A	A	A	C	C	A	0	G	G	G	A	A	G	T	C	T	T	C
	A215	C	A	C	T	C	0	C	G	0	C	C	C	0	G	1	G	C	G	A	2	T	0	0	T	A	A	1	0	C	C	T	G	G	T	T	G	3	G	G	A	G	G	G	A	C	A	C	C
	A216	G	G	T	T	C	1	T	A	2	A	T	C	1	A	1	A	T	T	T	0	C	1	0	T	G	G	0	16	T	G	A	A	A	C	C	A	0	G	A	G	G	G	G	A	C	A	C	C
	A217	G	G	T	T	C	1	T	A	2	A	T	C	1	A	1	A	T	T	T	0	C	1	0	T	G	G	0	16	T	G	A	A	A	C	C	A	0	G	G	G	G	G	G	A	C	A	C	C
	A219	G	G	T	T	C	1	C	A	0	C	C	C	0	G	1	G	C	G	A	2	T	0	0	T	A	A	1	0	C	C	T	G	G	T	T	G	3	G	G	A	G	G	G	A	C	A	C	C
	A221	G	G	C	C	T	1	C	A	0	C	C	T	0	G	0	G	C	T	A	0	C	0	1	C	G	G	0	16	T	G	A	A	G	C	T	A	0	A	G	G	G	G	G	A	T	T	T	T
	A222	G	G	T	T	C	1	T	A	2	A	T	C	1	A	1	A	T	T	T	0	C	1	0	T	G	G	0	16	T	G	A	A	A	C	C	A	0	G	G	G	G	G	G	A	C	A	C	C
	A229	G	G	A	C	C	1	C	A	2	G	C	C	0	G	1	T	C	G	A	2	T	0	0	T	A	G	1	16	T	G	A	A	A	C	C	G	0	G	G	G	G	G	G	A	C	A	C	C
	A231	G	G	C	C	C	1	C	A	0	C	C	C	0	G	0	G	C	T	A	0	C	0	1	C	G	G	0	16	T	G	A	A	G	C	C	G	0	G	G	G	G	G	G	A	C	A	C	C
	A232	G	G	C	C	T	1	C	A	0	C	C	T	0	G	0	G	C	T	A	0	C	0	1	C	G	G	0	16	T	G	A	A	G	C	T	A	0	A	G	G	G	G	G	A	T	T	T	T
	A235	G	G	A	C	C	1	T	A	2	A	T	C	1	A	1	A	T	T	T	0	C	1	0	T	G	G	0	16	T	G	A	A	G	C	T	G	3	G	G	A	G	G	G	A	C	A	C	C
	A239	G	G	C	C	C	1	C	A	0	A	T	C	1	A	1	A	T	T	T	0	C	1	0	T	G	G	0	16	T	G	A	A	A	C	C	A	0	G	G	G	A	A	G	T	C	T	T	C
	A240	G	G	C	C	T	1	C	A	0	C	C	T	0	G	0	G	C	T	A	0	C	0	1	C	G	G	0	16	T	G	A	A	G	C	T	A	0	A	G	G	G	G	G	A	T	T	T	T
	A241	C	A	C	T	C	0	C	G	0	C	C	C	0	G	1	G	C	G	A	2	T	0	0	T	A	A	1	0	C	C	T	G	G	T	T	G	3	G	G	A	G	G	G	A	C	A	C	C
	A242	G	G	C	C	C	1	C	A	0	A	T	C	1	A	1	A	T	T	T	0	C	1	0	T	G	G	0	16	T	G	A	A	A	C	C	A	0	G	G	G	A	A	G	T	C	T	T	C
	A243	G	G	C	C	T	1	C	A	0	C	C	T	0	G	0	G	C	T	A	0	C	0	1	C	G	G	0	16	T	G	A	A	G	C	T	A	0	A	G	G	G	G	G	A	T	T	T	T
	A244	G	G	C	C	T	1	C	A	0	C	C	T	0	G	0	G	C	T	A	0	C	0	1	C	G	G	0	16	T	G	A	A	G	C	T	A	0	A	G	G	G	G	G	A	T	T	T	T
	A245	G	G	C	C	T	1	C	A	0	C	C	T	0	G	0	G	C	T	A	0	C	0	1	C	G	G	0	16	T	G	A	A	G	C	T	A	0	A	G	G	G	G	G	A	T	T	T	T
	A246	C	A	C	T	C	0	C	G	0	C	C	C	0	G	1	G	C	G	A	2	T	0	0	T	A	A	1	0	C	C	T	G	G	T	T	G	3	G	G	A	G	G	G	A	C	A	C	C
	A247	G	G	C	C	T	1	C	A	0	C	C	T	0	G	0	G	C	T	A	0	C	0	1	C	G	G	0	16	T	G	A	A	G	C	T	A	0	A	G	G	G	G	G	A	T	T	T	T
	A248	G	G	C	C	T	1	C	A	0	C	C	T	0	G	0	G	C	T	A	0	C	0	1	C	G	G	0	16	T	G	A	A	G	C	T	A	0	A	G	G	G	G	G	A	T	T	T	T
	A250	G	G	C	C	C	1	C	A	0	C	C	C	0	G	0	G	C	T	A	0	C	0	1	C	G	G	0	16	T	G	A	A	A	C	C	A	3	G	G	A	G	G	G	A	C	A	C	C
	A252	G	G	C	C	T	1	C	A	0	C	C	T	0	G	0	G	C	T	A	0	C	0	1	C	G	G	0	16	T	G	A	A	G	C	T	A	0	A	A	G	G	G	G	A	T	T	T	T
	A253	G	G	C	C	T	1	C	A	0	C	C	T	0	G	0	G	C	T	A	0	C	0	1	C	G	G	0	16	T	G	A	A	G	C	T	A	0	A	G	G	G	G	G	A	T	T	T	T
	A254	G	G	C	C	T	1	C	A	0	C	C	T	0	G	0	G	C	T	A	0	C	0	1	C	G	G	0	16	T	G	A	A	G	C	T	A	0	A	G	G	G	G	G	A	T	T	T	T
	A256	C	A	C	T	C	1	T	A	2	A	T	C	1	A	1	A	T	T	T	0	C	1	0	T	G	G	0	16	T	G	A	A	G	C	C	A	0	G	G	G	G	G	G	A	C	A	C	C
	A257	G	G	C	C	T	1	C	A	0	C	C	T	0	G	0	G	C	T	A	0	C	0	1	C	G	G	0	16	T	G	A	A	G	C	T	A	0	A	G	G	G	G	G	A	T	T	T	T
	A258	G	G	C	C	T	1	C	A	0	C	C	T	0	G	0	G	C	T	A	0	C	0	1	C	G	G	0	16	T	G	A	A	G	C	T	A	0	A	G	G	G	G	G	A	T	T	T	T
	A259	G	G	C	C	C	1	C	A	0	A	T	C	1	A	1	A	T	T	T	0	C	1	0	T	G	G	0	16	T	G	A	A	A	C	C	A	0	G	G	G	A	G	G	A	T	T	T	T
	A261	G	G	C	C	T	1	C	A	0	C	C	T	0	G	0	G	C	T	A	0	C	0	1	C	G	G	0	16	T	G	A	A	G	C	T	A	0	A	G	G	G	G	G	A	T	T	T	T
	A262	C	A	C	T	C	0	C	G	0	C	C	C	0	G	1	G	C	G	A	2	T	0	0	T	A	A	1	0	C	C	T	G	G	T	T	G	3	G	G	A	G	G	G	A	C	A	C	C
	A265	G	G	C	C	C	1	C	A	0	A	T	C	1	A	1	A	T	T	T	0	C	1	0	T	G	G	0	16	T	G	A	A	A	C	C	A	0	G	G	G	A	A	G	T	C	T	T	C
	A266	G	G	C	C	T	1	C	A	0	C	C	T	0	G	0	G	C	T	A	0	C	0	1	C	G	G	0	16	T	G	A	A	G	C	T	A	0	A	G	G	G	G	G	A	T	T	T	T
	A268	C	A	C	T	C	0	C	G	0	C	C	C	0	G	1	G	C	G	A	2	T	0	0	T	A	A	1	0	C	C	T	G	G	T	T	G	3	G	G	A	G	G	G	A	C	A	C	C
	A269	G	G	C	C	T	1	C	A	0	C	C	T	0	G	0	G	C	T	A	0	C	0	1	C	G	G	0	16	T	G	A	A	G	C	T	A	0	A	A	G	G	G	G	A	T	T	T	T
	A270	C	A	C	T	C	0	C	G	0	C	C	C	0	G	1	G	C	G	A	2	T	0	0	T	A	A	1	0	C	C	T	G	G	T	T	G	3	G	G	A	G	G	G	A	C	A	C	C
	A271	G	G	C	C	C	1	C	A	0	A	T	C	1	A	1	A	T	T	T	0	C	1	0	T	G	G	0	16	T	G	A	A	A	C	C	A	0	G	G	G	A	A	G	T	C	T	T	C
	A274	G	G	C	C	T	1	C	A	0	C	C	T	0	G	0	G	C	T	A	0	C	0	1	C	G	G	0	16	T	G	A	A	G	C	T	A	0	A	G	G	G	G	G	A	T	T	T	T
	A275	G	G	C	C	T	1	C	A	0	C	C	T	0	G	0	G	C	T	A	0	C	0	1	C	G	G	0	16	T	G	A	A	G	C	T	A	0	A	G	G	G	G	G	A	T	T	T	T
	A276	G	G	C	C	T	1	C	A	0	C	C	T	0	G	0	G	C	T	A	0	C	0	1	C	G	G	0	16	T	G	A	A	G	C	T	A	0	A	G	G	G	G	G	A	T	T	T	T
	A277	G	G	C	C	C	1	C	A	0	A	T	C	1	A	1	A	T	T	T	0	C	1	0	T	G	G	0	16	T	G	A	A	A	C	C	A	0	G	G	G	A	A	G	T	C	T	T	C
	A278	G	G	C	C	T	1	C	A	0	C	C	T	0	G	0	G	C	T	A	0	C	0	1	C	G	G	0	16	T	G	A	A	G	C	T	A	0	A	A	G	G	G	G	A	T	T	T	T
	A279	G	G	C	C	T	1	C	A	0	C	C	T	0	G	0	G	C	T	A	0	C	0	1	C	G	G	0	16	T	G	A	A	G	C	T	A	0	A	A	G	G	G	G	A	T	T	T	T
	A281	G	G	A	C	C	1	T	A	2	A	T	C	1	A	1	A	T	T	T	0	C	1	0	T	N	G	0	16	T	G	A	A	G	C	T	G	3	G	G	A	G	G	G	A	C	A	C	C
	A282	G	G	C	C	T	1	C	A	0	C	C	T	0	G	0	G	C	T	A	0	C	0	1	C	G	G	0	16	T	G	A	A	G	C	T	A	0	A	G	G	G	G	G	A	T	T	T	T
	A283	G	G	T	T	C	0	C	G	0	C	C	C	0	G	1	G	C	G	A	2	T	0	0	T	A	A	1	0	C	C	T	G	G	T	T	G	3	G	G	A	G	G	A	A	C	A	C	C
	A284	G	G	C	C	T	1	C	A	0	C	C	T	0	G	0	G	C	T	A	0	C	0	1	C	G	G	0	16	T	G	A	A	G	C	T	A	0	A	G	G	G	G	G	A	T	T	T	T
	A285	G	G	C	C	C	1	C	A	0	C	C	C	0	G	0	G	C	T	A	0	C	0	1	C	G	G	0	16	T	G	A	A	A	C	C	A	3	G	G	A	G	G	G	A	C	A	C	C
	A287	C	A	C	T	C	0	C	G	0	C	C	C	0	G	1	G	C	G	A	2	T	0	0	T	A	A	1	0	C	C	T	G	G	T	T	G	3	G	G	A	G	G	G	A	C	A	C	C
	A288	C	A	C	T	C	1	T	A	2	A	T	C	1	A	1	A	T	T	T	0	C	1	0	T	A	G	1	16	T	G	A	A	G	C	T	G	0	G	A	G	G	G	G	A	C	A	C	C
	A289	G	G	C	C	T	1	C	A	0	C	C	T	0	G	0	G	C	T	A	0	C	0	1	C	G	G	0	16	T	G	A	A	G	C	T	A	0	A	G	G	G	G	G	A	T	T	T	T
	A292	G	G	C	C	T	1	C	A	0	C	C	T	0	G	0	G	C	T	A	0	C	0	1	C	G	G	0	16	T	G	A	A	G	C	T	A	0	A	G	G	G	G	G	A	T	T	T	T
	A293	G	G	C	C	T	1	C	A	0	C	C	T	0	G	0	G	C	T	A	0	C	0	1	C	G	G	0	16	T	G	A	A	G	C	T	A	0	A	G	G	G	G	G	A	T	T	T	T
	A294	G	G	C	C	T	1	C	A	0	C	C	T	0	G	0	G	C	T	A	0	C	0	1	C	G	G	0	16	T	G	A	A	G	C	T	A	0	A	G	G	G	G	G	A	T	T	T	T
	A295	G	G	C	C	C	1	C	A	0	C	C	C	0	G	0	G	C	T	A	0	C	0	1	C	G	G	0	16	T	G	A	A	A	C	C	A	3	G	G	A	G	G	G	A	C	A	C	C
	A296	G	G	C	C	T	1	C	A	0	C	C	T	0	G	0	G	C	T	A	0	C	0	1	C	G	G	0	16	T	G	A	A	G	C	T	A	0	A	G	G	G	G	G	A	T	T	T	T
	A298	G	G	C	C	T	1	C	A	0	C	C	T	0	G	0	G	C	T	A	0	C	0	1	C	G	G	0	16	T	G	A	A	G	C	T	A	0	A	G	G	G	G	G	A	T	T	T	T
	A299	G	G	C	C	T	1	C	A	0	C	C	T	0	G	0	G	C	T	A	0	C	0	1	C	G	G	0	16	T	G	A	A	G	C	T	A	0	A	G	G	G	G	G	A	T	T	T	T
	A301	G	G	C	C	T	1	C	A	0	C	C	T	0	G	0	G	C	T	A	0	C	0	1	C	G	G	0	16	T	G	A	A	G	C	T	A	0	A	A	G	G	G	G	A	T	T	T	T
	A302	G	G	C	C	T	1	C	A	0	C	C	T	0	G	0	G	C	T	A	0	C	0	1	C	G	G	0	16	T	G	A	A	G	C	T	A	0	A	G	G	G	G	G	A	T	T	T	T
	A303	G	G	C	C	T	1	C	A	0	C	C	T	0	G	0	G	C	T	A	0	C	0	1	C	G	G	0	16	T	G	A	A	G	C	T	A	0	A	G	G	G	G	G	A	T	T	T	T
	A304	G	G	C	C	T	1	C	A	0	C	C	T	0	G	0	G	C	T	A	0	C	0	1	C	G	G	0	16	T	G	A	A	G	C	T	A	0	A	A	G	G	G	G	A	T	T	T	T
	A306	G	G	C	C	T	1	C	A	0	C	C	T	0	G	0	G	C	T	A	0	C	0	1	C	G	G	0	16	T	G	A	A	G	C	T	A	0	A	G	G	G	G	G	A	T	T	T	T
	A309	G	G	C	C	T	1	C	A	0	C	C	T	0	G	0	G	C	T	A	0	C	0	1	C	G	G	0	16	T	G	A	A	G	C	T	A	0	A	G	G	G	G	G	A	T	T	T	T
	A316	G	G	C	C	T	1	C	A	0	C	C	T	0	G	0	G	C	T	A	0	C	0	1	C	G	G	0	16	T	G	A	A	G	C	T	A	0	A	G	G	G	G	G	A	T	T	T	T
	A320	G	G	C	C	T	1	C	A	0	C	C	T	0	G	0	G	C	T	A	0	C	0	1	C	G	G	0	16	T	G	A	A	G	C	T	A	0	A	G	G	G	G	G	A	T	T	T	T
	A322	G	G	C	C	T	1	C	A	0	C	C	T	0	G	0	G	C	T	A	0	C	0	1	C	G	G	0	16	T	G	A	A	G	C	T	A	0	A	G	G	G	G	G	A	T	T	T	T
	A326	G	G	C	C	C	1	C	A	0	C	C	C	0	G	1	G	C	G	A	2	T	0	0	T	A	A	1	0	C	C	T	G	G	T	T	G	3	G	G	A	G	G	G	A	C	A	C	C
	A328	G	G	C	C	T	1	C	A	0	C	C	T	0	G	0	G	C	T	A	0	C	0	1	C	G	G	0	16	T	G	A	A	G	C	T	A	0	A	G	G	G	G	G	A	T	T	T	T
	A330	G	G	T	T	C	0	C	G	0	C	C	C	0	G	1	G	C	G	A	2	T	0	0	T	A	A	1	0	C	C	T	G	G	T	T	G	3	G	G	A	G	G	A	A	C	A	C	C
	A331	G	G	C	C	T	1	C	A	0	C	C	T	0	G	0	G	C	T	A	0	C	0	1	C	G	G	0	16	T	G	A	A	G	C	T	A	0	A	G	G	G	G	G	A	T	T	T	T
	A334	G	G	C	C	C	1	C	A	0	C	C	C	0	G	0	G	C	T	A	0	C	0	1	C	G	G	0	16	T	G	A	A	A	C	C	A	3	G	G	A	G	G	G	A	C	A	C	C
	A335	G	G	C	C	T	1	C	A	0	C	C	T	0	G	0	G	C	T	A	0	C	0	1	C	G	G	0	16	T	G	A	A	G	C	T	A	0	A	G	G	G	G	G	A	T	T	T	T
	A336	G	G	C	C	T	1	C	A	0	C	C	T	0	G	0	G	C	T	A	0	C	0	1	C	G	G	0	16	T	G	A	A	G	C	T	A	0	A	G	G	G	G	G	T	C	T	T	C
	A337	G	G	C	T	C	1	C	A	2	G	T	C	1	A	1	A	T	T	A	0	C	1	0	T	G	G	0	16	T	G	A	A	G	C	C	G	3	G	G	G	G	G	G	A	C	A	C	C
	A338	G	G	C	C	C	1	C	A	0	A	T	C	1	A	1	A	T	T	T	0	C	1	0	T	G	G	0	16	T	G	A	A	A	C	C	A	0	G	G	G	A	A	G	T	C	T	T	C
	A341	G	G	C	C	T	1	C	A	0	C	C	T	0	G	0	G	C	T	A	0	C	0	1	C	G	G	0	16	T	G	A	A	G	C	T	A	0	A	G	G	G	G	G	A	T	T	T	T
	A344	G	G	C	C	T	1	C	A	0	C	C	T	0	G	0	G	C	T	A	0	C	0	1	C	G	G	0	16	T	G	A	A	G	C	T	A	0	A	G	G	G	G	G	A	T	T	T	T
	A345	G	G	C	C	T	1	C	A	0	C	C	T	0	G	0	G	C	T	A	0	C	0	1	C	G	G	0	16	T	G	A	A	G	C	T	A	0	A	G	G	G	G	G	A	T	T	T	T
	A349	G	G	A	C	C	1	T	A	2	A	T	C	1	A	1	A	T	T	T	0	C	1	0	T	G	G	0	16	T	G	A	A	G	C	T	G	3	G	G	A	G	G	G	A	C	A	C	C
	A350	G	G	A	C	C	1	T	A	2	A	T	C	1	A	1	A	T	T	T	0	C	1	0	T	G	G	0	16	T	G	A	A	G	C	T	G	3	G	G	A	G	G	G	A	C	A	C	C
	A351	G	G	C	C	T	1	C	A	0	C	C	T	0	G	0	G	C	T	A	0	C	0	1	C	G	G	0	16	T	G	A	A	G	C	T	A	0	A	G	G	G	G	G	A	T	T	T	T
	A352	G	G	C	C	T	1	C	A	0	C	C	T	0	G	0	G	C	T	A	0	C	0	1	C	G	G	0	16	T	G	A	A	G	C	T	A	0	A	G	G	G	G	G	A	T	T	T	T
	A354	G	G	C	C	T	1	C	A	0	C	C	T	0	G	0	G	C	T	A	0	C	0	1	C	G	G	0	16	T	G	A	A	G	C	T	A	0	A	G	G	G	G	G	A	T	T	T	T
	A357	G	G	C	C	C	1	C	A	0	C	C	C	0	G	0	G	C	T	A	0	C	0	1	C	G	G	0	16	T	G	A	A	A	C	C	A	3	G	G	A	G	G	G	A	C	A	C	C
	A360	G	G	C	C	T	1	C	A	0	C	C	T	0	G	0	G	C	T	A	0	C	0	1	C	G	G	0	16	T	G	A	A	G	C	T	A	0	A	G	G	G	G	G	A	T	T	T	T
	A362	G	G	T	T	C	0	C	G	0	C	C	C	0	G	1	G	C	G	A	2	T	0	0	T	A	A	1	0	C	C	T	G	G	T	T	G	3	G	G	A	G	G	A	A	C	A	C	C
	A365	G	G	C	C	T	1	C	A	0	C	C	T	0	G	0	G	C	T	A	0	C	0	1	C	G	G	0	16	T	G	A	A	G	C	T	A	0	A	G	G	G	G	G	A	T	T	T	T
	A366	G	G	C	C	T	1	C	A	0	C	C	T	0	G	0	G	C	T	A	0	C	0	1	C	G	G	0	16	T	G	A	A	G	C	T	A	0	A	G	G	G	G	G	A	T	T	T	T
	A369	G	G	C	C	T	1	C	A	0	C	C	T	0	G	0	G	C	T	A	0	C	0	1	C	G	G	0	16	T	G	A	A	G	C	C	A	0	G	G	G	G	G	G	A	C	A	C	C
	A370	G	G	C	C	T	1	C	A	0	C	C	T	0	G	0	G	C	T	A	0	C	0	1	C	G	G	0	16	T	G	A	A	G	C	T	A	0	A	G	G	G	G	G	A	T	T	T	T
	A371	G	G	C	C	T	1	C	A	0	C	C	T	0	G	0	G	C	T	A	0	C	0	1	C	G	G	0	16	T	G	A	A	G	C	T	A	0	A	G	G	G	G	G	A	T	T	T	T
	A373	G	G	C	C	T	1	C	A	0	C	C	T	0	G	0	G	C	T	A	0	C	0	1	C	G	G	0	16	T	G	A	A	G	C	T	A	0	A	G	G	G	G	G	A	T	T	T	T
	A374	G	G	C	C	T	1	C	A	0	C	C	T	0	G	0	G	C	T	A	0	C	0	1	C	G	G	0	16	T	G	A	A	G	C	T	A	0	A	G	G	G	G	G	A	T	T	T	T
	A375	G	G	C	C	T	1	C	A	0	C	C	T	0	G	0	G	C	T	A	0	C	0	1	C	G	G	0	16	T	G	A	A	G	C	T	A	0	A	G	G	G	G	G	A	T	T	T	T
	A376	G	G	C	C	C	1	C	A	0	C	C	C	0	G	0	G	C	T	A	0	C	0	1	C	G	G	0	16	T	G	A	A	G	C	T	G	0	G	A	G	G	G	G	A	C	A	C	C
	A377	G	G	C	C	T	1	C	A	0	C	C	T	0	G	0	G	C	T	A	0	C	0	1	C	G	G	0	16	T	G	A	A	G	C	T	A	0	A	G	G	G	G	G	A	T	T	T	T
	A379	G	G	T	T	C	0	C	G	0	C	C	C	0	G	1	G	C	G	A	2	T	0	0	T	A	A	1	0	C	C	T	G	G	T	T	G	3	G	G	A	G	G	G	A	C	A	C	C
	A380	G	G	C	C	C	1	C	A	0	A	T	C	1	A	1	A	T	T	T	0	C	1	0	T	G	G	0	16	T	G	A	A	A	C	C	A	0	G	G	G	A	A	G	T	C	T	T	C
	A381	G	G	C	C	C	1	C	A	0	A	T	C	1	A	1	A	T	T	T	0	C	1	0	T	G	G	0	16	T	G	A	A	A	C	C	A	0	G	G	G	A	A	G	T	C	T	T	C
	A382	G	G	T	T	C	0	C	G	0	C	C	C	0	G	1	G	C	G	A	2	T	0	0	T	A	A	1	0	C	C	T	G	G	T	T	G	3	G	G	A	G	G	A	A	C	A	C	C
	A383	G	G	C	C	T	1	C	A	0	C	C	T	0	G	0	G	C	T	A	0	C	0	1	C	G	G	0	16	T	G	A	A	G	C	T	A	0	A	G	G	G	G	G	A	T	T	T	T
	A385	G	G	T	T	C	0	C	G	0	C	C	C	0	G	1	G	C	G	A	2	T	0	0	T	A	A	1	0	C	C	T	G	G	T	T	G	3	G	G	A	G	G	A	A	C	A	C	C
	A386	G	G	T	T	C	0	C	G	0	C	C	C	0	G	1	G	C	G	A	2	T	0	0	T	A	A	1	0	C	C	T	G	G	T	T	G	3	G	G	A	G	G	A	A	C	A	C	C
	A387	G	G	C	C	C	1	C	A	0	A	T	C	1	A	1	A	T	T	T	0	C	1	0	T	G	G	0	16	T	G	A	A	A	C	C	A	0	G	G	G	A	A	G	T	C	T	T	C
	A388	G	G	C	C	T	1	C	A	0	C	C	T	0	G	0	G	C	T	A	0	C	0	1	C	G	G	0	16	T	G	A	A	G	C	T	A	0	A	A	G	G	G	G	A	T	T	T	T
	A395	G	G	C	C	T	1	C	A	0	C	C	T	0	G	0	G	C	T	A	0	C	0	1	C	G	G	0	16	T	G	A	A	G	C	T	A	0	A	A	G	G	G	G	A	T	T	T	T
	A399	G	G	C	C	T	1	C	A	0	C	C	T	0	G	0	G	C	T	A	0	C	0	1	C	G	G	0	16	T	G	A	A	G	C	T	A	0	A	G	G	G	G	G	A	T	T	T	T
	A401	G	G	C	C	T	1	C	A	0	C	C	T	0	G	0	G	C	T	A	0	C	0	1	C	G	G	0	16	T	G	A	A	G	C	T	A	0	A	G	G	G	G	G	A	T	T	T	T
	A402	G	G	C	C	T	1	C	A	0	C	C	T	0	G	0	G	C	T	A	0	C	0	1	C	G	G	0	16	T	G	A	A	G	C	T	A	0	A	G	G	G	G	G	A	T	T	T	T
	A403	G	G	C	C	T	1	C	A	0	C	C	T	0	G	0	G	C	T	A	0	C	0	1	C	G	G	0	16	T	G	A	A	G	C	T	A	0	A	G	G	G	G	G	A	T	T	T	T
	A404	G	G	C	C	C	1	C	A	0	A	T	C	1	A	1	A	T	T	T	0	C	1	0	T	G	G	0	16	T	G	A	A	A	C	C	A	0	G	G	G	A	A	G	T	C	T	T	C
	A405	G	G	C	C	T	1	C	A	0	C	C	T	0	G	0	G	C	T	A	0	C	0	1	C	G	G	0	16	T	G	A	A	G	C	T	A	0	A	G	G	G	G	G	A	T	T	T	T
	A406	G	G	C	C	C	1	C	A	0	A	T	C	1	A	1	A	T	T	T	0	C	1	0	T	G	G	0	16	T	G	A	A	A	C	C	A	0	G	G	G	A	A	G	T	C	T	T	C
	A407	G	G	C	C	T	1	C	A	0	C	C	T	0	G	0	G	C	T	A	0	C	0	1	C	G	G	0	16	T	G	A	A	G	C	T	A	0	A	G	G	G	G	G	A	T	T	T	T
	A408	G	G	C	C	C	1	C	A	0	A	T	C	1	A	1	A	T	T	T	0	C	1	0	T	G	G	0	16	T	G	A	A	A	C	C	A	0	G	G	G	A	A	G	T	C	T	T	C
	A410	G	G	C	C	T	1	C	A	0	C	C	T	0	G	0	G	C	T	A	0	C	0	1	C	G	G	0	16	T	G	A	A	G	C	T	A	0	A	G	G	G	G	G	A	T	T	T	T
	A411	C	A	C	T	C	0	C	G	0	C	C	C	0	G	1	G	C	G	A	2	T	0	0	T	A	A	1	0	C	C	T	G	G	T	T	G	3	G	G	A	G	G	G	A	C	A	C	C
	A412	G	G	C	C	T	1	C	A	0	C	C	T	0	G	0	G	C	T	A	0	C	0	1	C	G	G	0	16	T	G	A	A	G	C	T	A	0	A	G	G	G	G	G	A	T	T	T	T
	A413	G	G	C	C	T	1	C	A	0	C	C	T	0	G	0	G	C	T	A	0	C	0	1	C	G	G	0	16	T	G	A	A	G	C	T	A	0	A	G	G	G	G	G	A	T	T	T	T
	A415	G	G	C	C	T	1	C	A	0	C	C	T	0	G	0	G	C	T	A	0	C	0	1	C	G	G	0	16	T	G	A	A	G	C	T	A	0	A	A	G	G	G	G	A	T	T	T	T
	A416	G	G	C	C	T	1	C	A	0	C	C	T	0	G	0	G	C	T	A	0	C	0	1	C	G	G	0	16	T	G	A	A	G	C	T	A	0	A	G	G	G	G	G	A	T	T	T	T
	A417	C	A	C	T	C	0	C	G	0	C	C	C	0	G	1	G	C	G	A	2	T	0	0	T	A	A	1	0	C	C	T	G	G	T	T	G	3	G	G	A	G	G	G	A	C	A	C	C
	A418	G	G	C	C	T	1	C	A	0	C	C	T	0	G	0	G	C	T	A	0	C	0	1	C	G	G	0	16	T	G	A	A	G	C	T	A	0	A	A	G	G	G	G	A	T	T	T	T
	A420	G	G	C	C	T	1	C	A	0	C	C	T	0	G	0	G	C	T	A	0	C	0	1	C	G	G	0	16	T	G	A	A	G	C	T	A	0	A	G	G	G	G	G	A	T	T	T	T
	A421	G	G	C	C	T	1	C	A	0	C	C	T	0	G	0	G	C	T	A	0	C	0	1	C	G	G	0	16	T	G	A	A	G	C	T	A	0	A	G	G	G	G	G	A	T	T	T	T
	A422	G	G	C	C	T	1	C	A	0	C	C	T	0	G	0	G	C	T	A	0	C	0	1	C	G	G	0	16	T	G	A	A	G	C	T	A	0	A	A	G	G	G	G	A	T	T	T	T
	A423	G	G	C	C	T	1	C	A	0	C	C	T	0	G	0	G	C	T	A	0	C	0	1	C	G	G	0	16	T	G	A	A	G	C	T	A	0	A	G	G	G	G	G	A	T	T	T	T
	A425	C	A	C	T	C	1	T	A	2	A	T	C	1	A	1	A	T	T	T	0	C	1	0	T	G	G	0	16	T	G	A	A	A	C	C	A	0	G	G	G	G	G	G	A	C	A	C	C
	A426	G	G	C	C	T	1	C	A	0	C	C	T	0	G	0	G	C	T	A	0	C	0	1	C	G	G	0	16	T	G	A	A	G	C	T	A	0	A	A	G	G	G	G	A	T	T	T	T
	A427	G	G	C	C	C	1	C	A	0	A	T	C	1	A	1	A	T	T	T	0	C	1	0	T	G	G	0	16	T	G	A	A	A	C	C	A	0	G	G	G	A	A	G	T	C	T	T	C
	A428	G	G	C	C	T	1	C	A	0	C	C	T	0	G	0	G	C	T	A	0	C	0	1	C	G	G	0	16	T	G	A	A	G	C	T	A	0	A	A	G	G	G	G	A	T	T	T	T
	A430	G	G	C	C	C	1	C	A	0	A	T	C	1	A	1	A	T	T	T	0	C	1	0	T	G	G	0	16	T	G	A	A	A	C	C	A	0	G	G	G	A	A	G	T	C	T	T	C
	A432	C	A	C	T	C	0	C	G	0	C	C	C	0	G	1	G	C	G	A	2	T	0	0	T	A	A	1	0	C	C	T	G	G	T	T	G	3	G	G	A	G	G	G	A	C	A	C	C
	A433	G	G	C	C	T	1	C	A	0	C	C	T	0	G	0	G	C	T	A	0	C	0	1	C	G	G	0	16	T	G	A	A	G	C	T	A	0	A	G	G	G	G	G	A	T	T	T	T
	A434	G	G	C	C	C	1	C	A	0	A	T	C	1	A	1	A	T	T	T	0	C	1	0	T	G	G	0	16	T	G	A	A	A	C	C	A	0	G	G	G	A	A	G	T	C	T	T	C
	A435	G	G	C	C	T	1	C	A	0	C	C	T	0	G	0	G	C	T	A	0	C	0	1	C	G	G	0	16	T	G	A	A	G	C	T	A	0	A	G	G	G	G	G	A	T	T	T	T
	A436	G	G	C	C	T	1	C	A	0	C	C	T	0	G	0	G	C	T	A	0	C	0	1	C	G	G	0	16	T	G	A	A	G	C	T	A	0	A	G	G	G	G	G	A	T	T	T	T
	A438	G	G	C	C	T	1	C	A	0	C	C	T	0	G	0	G	C	T	A	0	C	0	1	C	G	G	0	16	T	G	A	A	G	C	T	A	0	A	G	G	G	G	G	A	T	T	T	T
	A439	G	G	C	C	C	1	C	A	0	A	T	C	1	A	1	A	T	T	T	0	C	1	0	T	G	G	0	16	T	G	A	A	A	C	C	A	0	G	G	G	A	A	G	T	C	T	T	C
[truncated: 62 more columns]
